# Supplementary material for: Life habits and evolutionary biology of new two-winged long-proboscid scorpionflies from mid-Cretaceous Myanmar amber
Source: Nat Commun. 2019 Mar 15;10:1235. doi: 10.1038/s41467-019-09236-4 (PMC6420582; doi:10.1038/s41467-019-09236-4)
Supplement: Supplementary file 4 — Supplementary Data 1 [file 41467_2019_9236_MOESM4_ESM.xlsx]

## Sheet: Sheet1
Supplementary Data 1: The 51 morphological characters and their states.
No.	Characters and their states
0	Fusion of the labrum: 0 – free; 1 – partly or totally fused with clypeus.
1	External labral muscles: 0 – present; 1 – absent.
2	Mandibular articulation: 0 – chewing (unknown in most extinct families); 1 – piercing or lost.
3	Mouthpart type: 0 – chewing or vestigial mouthparts; 1 – siphonate or piercing-and-sucking mouthparts (=haustellate mouthparts).
4	Siphonate mouthparts: 0 – absent; 1 – present.
5	Disposition of maxillary palp: 0 – free, segmented; 1 – short, permanently adpressed to the base of beak or lost as a segmented organ.
6	Subdivision of labial processes: 0 – prementum not deeply cleft, often with apical appendage(s), bearing glossae and/or paraglossae, or ligula; 1 – deeply cleft, only palpus borne apically.
7	Labial palp segmentation: 0 – Two or more segments; 1 – apparently lost, or less than two segments.
8	Robustness of the three thoracic segments: 0 – prothorax not robust, mesothorax and metathorax robust; 1 – only mesothorax robust or all three not robust.
9	Thorax integration: 0 – with prothorax at least slightly movable and not very small, and with meso- and metathorax of comparable size and structure; 1 – consolidated, with prothorax (often metathorax) much reduced and immovable.
10	The membranous area between the meso- and metapleura: 0 – present; 1 – nearly absent or no such membrane.
11	Mesoscutellum: 0 – small; 1 – well developed.
12	Leg pubescence (setae only): 0 – unspecialized; 1 – forming regular encirclements at least locally; 2 – typically random but tibia locally characterized by a distinct encircling pattern or lost, with only spines present.
13	The morphology of legs in adults: 0 – similar in all legs; 1 – some differences in morphology and structure, such as hind legs are saltatorial (Siphonaptera), all legs are raptorial (Bittacus) or pretarsal claws polymorphous (Parapolycentropus).
14	Number of membranous wings: 0 – two pairs; 1 – only one pair or both lost.
15	Fore- and hind wing size: 0 – homonomous with hind wings not much shorter than forewings; 1 – heteronomous with hind wings much shorter than forewings; 2 – heteronomous with hind wings reduced in size and modified into a haltere (or a small, haltere-like structure).
16	The shape of forewings: 0 – long and narrow to wide and rounded, termial oval and tapering to the base; 1 – subtriangular with straight hind margin before well-defined posterior angle.
17	The axillary sclerites in the base of forewings: 0 – a full complement; 1 – a partial complement.
18	Thickened setae along the margin of forewings: 0 – absent; 1 – present.
19	Forewing width of preradial space: 0 – moderately wide to substantially wide (in most early representatives), more than or equal to one sixth of the wing width; 1 – relatively narrow, less than one sixth of the wing width.
20	Length of Sc in forewings: 0 – long or well beyond middle of the wing; 1 – short and approximately to middle of the wing or shorter.
21	Number of anterior branches of Sc (excluding Humeral Vein) in forewings: 0 – >3; 1 – <4.
22	Number of anterior branches of Sc (subdivision of Character 21): 0 – >2; 1– <3.
23	Number of anterior branches of Sc (subdivision of Character 22): 0 – >1; 1– <2.
24	The stem of the Radius Vein (R) in forewings: 0 – straight or evenly bent; 1 – kinked.
25	Number of crossveins between R1 and C in forewings: 0 – at least one crossvein; 1 – without crossvein.
26	Number of Rs branches, exclude MA: 0– >2; 1 – <3.
27	Number of MA branches: 0 – > 2; 1 – < 3.
28	Position of the posterior-most MA branch in forewings: 0 – neutral or weakly concave; 1 – convex.
29	Thyridulum. 0 – absent; 1 – present.
30	Number of Media Posterior Vein (MP) branches: 0 – >6; 1 – <7.
31	Number of MP branches (subdivision of Character 30): 0 – >4; 1 – <5.
32	Development of the base of Media 5 Vein (M5): 0 – modestly developed; 1 – short to nonexistent due to fusion of MP and CuA Veins.
33	Length of the sub-basal fusion of MP and CuA in forewings: 0 – short to absent; 1 – long.
34	The base of CuA in forewings: 0 – long, oblique, straight or bent to S-shaped; 1 – short and resembling a cross-vein.
35	CuA branches in forewings: 0 – branched; 1 – single.
36	The relative level of CuP and mid-length of forewings: 0 – CuP proximal to mid-length of the wing; 1 – CuP almost at the same level or distal to mid-length of the wing.
37	Posterior margin of forewings emarginated at CuP apex: 0 – absent; 1 – present.
38	Number of Anal Veins (A): 0 – > 2; 1 – ≤ 2.
39	The relative level of A2 ending vs. MP origination from CuA in the forewings: 0 – A2 almost at the same level or proximal to MP origination from CuA; 1 – A2 distal to MP origination from CuA.
40	Anal area in forewings: 0 – normal, equably tapering to the base of wing; 1 – entire relatively small or extreme contraction near the base of wing.
41	Number of crossveins (exclude sc-c, a1-a2 and a2-a3) in forewings: 0 – numerous, >10; 1 – less, ≤10.
42	Wing cells in forewings (such as dc cell, exclude those only formed by nearby crossveins, like Dinopanorpidae): 0 – present; 1 – absent.
43	Pterostigma: 0 – present; 1 – absent.
44	Length of Sc in hind wings: 0 – long, almost at the middle or beyond the middle of the wings; 1 – short, not beyond the middle of the wings.
45	Type of hind wings: 0 – membranous wings; 1 – degenerate; 2 – haltere.
46	Sub-basal course of the hind wing Cubitus Posterior Vein (CuP) in relation to the first Anal Vein (A1): 0 – free; 1 – fused for a distance.
47	Presence of the male gonostylus with a stylar organ: 0 – absent; 1 – present.
48	Dististyle: 0 – not upturned; 1 – upturned.
49	The morphology of male genitalia: 0 – not expanded; 1 – expanded only; 2 – expanded and upward resembling a scorpion’s metasoma and sting.
50	Number of abdominal segments: 0 – 8; 1 – 9 –10.
