# Supplementary material for: Life habits and evolutionary biology of new two-winged long-proboscid scorpionflies from mid-Cretaceous Myanmar amber
Source: Nat Commun. 2019 Mar 15;10:1235. doi: 10.1038/s41467-019-09236-4 (PMC6420582; doi:10.1038/s41467-019-09236-4)
Supplement: Supplementary file 5 — Supplementary Data 2 [file 41467_2019_9236_MOESM5_ESM.xlsx]

## Sheet: Sheet1
Supplementary Data 2: Character-state matrix of 51 characters coding the 37 taxa in the phylogenetic analyses.
Genus and family/characters	0	1	2	3	4	5	6	7	8	9	10	11	12	13	14	15	16	17	18	19	20	21	22	23	24	25	26	27	28	29	30	31	32	33	34	35	36	37	38	39	40	41	42	43	44	45	46	47	48
Permithone (Permithonidae Neuroptera)	?	?	?	?	0	0	0	?	?	0	?	?	0	?	0	0	0	0	0	0	0	0	0	0	0	0	0	?	0	0	0	0	0	0	0	0	0	0	0	0	0	0	0	?	?	0	0	0	?
Amphiesmenoptera	0	0	0+1	0+1	0+1	0	0	0	0	0	0	1	0	0	0+1	0+1	0+1	0	0	0+1	0+1	0	0	0	0+1	0+1	0	0+1	0	0+1	0+1	0+1	0+1	0+1	0+1	0	0+1	0	0	0+1	0	1	0+1	0	0+1	0	1	0	0
Altajopanorpa (Kaltanidae)	?	?	?	?	?	?	?	?	0	?	?	?	?	?	0	0	0	0	0	0	0	0	0	0	0	0+1	0	0	0	0	1	0	0+1	0	0	0	0	0	0	0	0	0	0	1	0	0	1	?	?
Belmontia (Belmontiidae)	?	?	?	?	?	?	?	?	?	?	?	?	?	?	?	?	0	0	0	1	0	1	0	0	0	1	0	0	0	1	1	0	0	0	0	1	0	0	0	0	0	0	0	?	?	?	?	?	?
Minusinia (Robinjohniidae)	?	?	?	?	?	?	?	?	?	?	?	?	?	?	?	?	0	?	0	0	1	?	?	?	0	0	1	1	0	0	1	1	1	1	1	1	0	0	?	?	0	1	1	1	?	?	1	?	?
Choristotanyderus (Permotanyderidae)	?	?	?	?	?	?	?	?	?	?	?	?	?	?	0	1	1	?	0	1	0	1	1	1	1	1	1	1	0	?	1	1	0	0	1	1	1	0	1	1	0	1	1	1	1	0	1	?	?
Permopanorpa (Permopanorpidae)	0	?	?	0	0	?	?	?	0	0	?	?	0	0	0	0	0	?	0	1	1	1	1	1	0	0	0	0	0	0	1	0	0	0	0	1	0	0	0	0+1	0	1	1	1	1	0	1	?	?
Thaumatomerope (Thaumatomeropidae)	?	?	?	?	?	?	?	?	0	?	?	?	?	?	0	0	0	0	0	0	0	0	0	0	0	0	0	0	0	0	0	0	0+1	0	1	0+1	0	0	0	0	0	1	1	0	0	0	1	?	?
Sibiriothauma (Sibiriothaumatidae)	?	?	?	?	?	?	?	?	?	?	?	?	?	?	?	0	0	?	0	0	0	0	0	0	0	1	1	1	0	1	1	0	0	0	0	1	0	0	0	1	0	0	1	1	?	?	?	?	?
Permochoristinae (Permochoristidae)	?	?	?	0	0	0	?	?	0	0	?	?	?	0	0	0	0	0	0	0+1	0	1	0+1	0+1	0	1	1	1	0	1	1	0	0+1	0	0+1	1	0	0	0	1	0	0	1	1	0	0	1	?	?
Liassophila (Liassophilidae)	?	?	?	?	?	?	?	?	0	?	?	-	?	?	0	1	1	0	0	1	0	1	1	1	0+1	1	1	1	0	1	1	1	0	0	1	1	1	0	0	0	1	1	0	1	1	0	1	?	?
Orthophlebia (Orthophlebiidae)	1	1	0	0	0	0	1	0	0	0	?	?	0	0	0	0	0	0	0	0	0	1	1	1	0	1	0	1	0	?	1	0	1	0	0	1	0	0	0	0	0	0	1	1	0	0	1	?	0
Bittacus (Bittacidae)	1	1	0	0	0	0	1	0	0	0	0	0	1	1	0	0	0	0	0	1	1	1	1	1	0	1	1	1	1	0	1	1	1	1	1	1	1	0	0	1	0	0	1	1	1	0	1	1	0
Nannochorista (Nannochoristidae)	1	1	0	0	0	0	1	0	0	0	0	0	0	0	0	0	0	0	0	0	0	1	1	0	0	1	1	1	0	0	1	1	1	1	1	1	0	0	0+1	1	0	1	1	1	1	0	1	1	0
Eomerope (Eomeropidae)	1	1	0	0	0	0	1	0	0	0	0	0	2	0	0	0	0	0	0	0	0+1	0	0	0	0	0+1	0	0	0	1	0	0	0	0	0	1	0	0	0	0	0	0	0	1	0	0	1	1	0
Burmomerope (Meropeidae)	1	1	0	0	0	0	1	0	0	0	0	0	0	0	0	0	0	0	0	0	0	0	0	0	0	1	0	1	0	0	0	0	1	0	1	1	0	0	1	0	0	0	1	1	0	0	1	1	0
Parachoristinae (Parachoristidae)	?	?	?	0	0	0	?	?	0	0	?	?	1	0	0	0	0	?	0	0	0	1	1	0	0	0+1	0	1	0	1	1	0	?	0	0	1	0	0	0	0	0	1	1	1	0	0	1	?	?
Dinokanaga (Dinopanorpidae)	?	?	?	0	0	0	?	?	0	0	?	?	0	0	0	0	0	0	0	0	0	1	1	1	0	0	0	1	0	?	1	0	1	0	0	1	0	0	0	0+1	0	0	0	?	0	0	1	?	?
Panorpodes (Panorpodidae)	1	1	0	0	0	0	1	0	0	0	0	0	1	0	0	0	0	0	0	0	0	1	1	1	0	0	0	1	0	1	1	1	0	0	0	1	0	0	0	1	0	0	1	1	0	0	1	0	0
Panorpa (Panorpidae)	1	1	0	0	0	0	1	0	0	0	0	0	1	0	0	0	0	0	0	0	0+1	0+1	1	1	0	0	0	1	0	1	1	1	0	0	0	1	0	0	0+1	0	0	0	1	1	0	0	1	0	0
Permotipula (Permotipulidae)	?	?	?	?	?	?	?	?	?	?	?	-	?	?	0	1	0	-	0	1	1	1	1	1	0	1	1	1	0	0	1	1	0	0	1	1	0	0	1	-	0	1	1	1	1	?	?	?	0
Pseudopolycentropus (Pseudopolycentropodidae)	0	?	1	1	1	1	?	1	0	1	?	?	2	0	0	1	1	0	0	1	1	1	1	1	0	0+1	1	1	0	0	1	0	0	0	1	1	0	0	1	1	1	1	0	1	1	0	0	?	1
Sinopolycentropus	0	?	1	1	1	1	?	1	0	1	?	0	2	0	0	1	1	0	0	1	1	1	1	1	0	0	1	1	0	0	1	0	0	0	1	1	0	0	?	?	1	1	0	1	1	0	0	?	?
Parapolycentropus	1	1	1	1	0	0	1	1	1	1	0	1	2	1	1	2	0	0	1	1	1	1	1	1	0	0	1	1	0	0	1	1	1	0	1	1	0	0	1	-	1	1	1	1	-	1	-	?	1
Pseudopolycentropodes	?	?	?	1	?	?	?	?	0	1	?	0	2	?	0	1	1	0	0	1	1	1	1	1	0	0	1	1	0	0	1	1	0	0	1	1	0	0	1	-	1	1	0	1	1	0	0	?	?
Jeholopsyche (Aneuretopsychidae)	0	1	1	1	1	1	?	1	0	1	?	?	1	0	0	0	0	?	0	1	0	1	0	0	1	0+1	1	1	0	0	1	1	1	0	1	1	1	0	1	0	0	1	1	0	?	0	?	?	?
Mesopsyche (Mesopsychidae)	0	1	1	?	?	?	?	1	0	1	?	?	?	?	0	0	0	0	0	0	0	0+1	0+1	0+1	0	0+1	1	1	0	1	1	0+1	1	0	1	1	1	0+1	0+1	0+1	0	0+1	1	1	0	0	0	?	?
Nedubrovia (Nedubroviidae)	0	1	1	1	1	1	?	1	0	1	?	?	0	?	0	0	0	?	0	0	0	1	1	1	1	1	1	1	0	1	1	0	1	0	1	1	0	1	0	1	0	1	1	1	1	0	1	?	?
Dualula (Dualulidae)	1	1	1	1	0	0	1	1	1	1	0	1	2	0	1	2	0	0	1	1	1	1	1	1	0	1	1	1	0	0	1	1	1	0	1	1	0	0	1	0	1	1	1	1	-	1	-	?	1
Gnomusca (Gnomuscidae Tipulomorpha)	?	?	?	?	?	?	?	?	1	?	?	?	?	?	1	2	0	1	0	1	1	1	1	1	1	1	1	1	1	0	1	1	0	0	0	1	0	0	1	0	1	1	0	?	1	2	-	?	?
Tillyardiptera (Tillyardipteridae Blephariceromorpha)	?	?	?	?	?	?	?	?	1	?	?	?	?	?	1	2	0	?	1	1	0	1	1	1	1	1	1	1	1	0	1	1	0	0	0	1	0	0	1	0	1	1	0	1	-	2	-	?	?
Tanypsycha (Psychodidae Psychodomorpha)	?	?	?	?	?	?	?	?	1	?	?	?	?	?	1	2	1	?	1	1	1	1	1	1	1	1	1	1	1	0	1	1	0	0	0	1	0	0	1	-	1	1	1	0	-	2	-	?	?
Burmaculex (Culicidae Culicomorpha)	0	0	1	1	0	0	0	0	1	1	1	1	0	0	1	2	0	1	1	1	0	1	1	1	1	1	1	1	1	0	1	1	0	0	0	1	0	0	1	-	1	1	1	0	-	2	-	?	?
Axymyia (Axymyiidae Bibionomorpha)	0	0	1	0	0	0	0	0	1	1	1	1	0	0	1	2	0	1	1	1	1	1	1	1	1	1	1	1	1	0	1	1	0	0	0	1	0+1	0	1	1	1	1	1	1	-	2	-	0	0
Gallia (Rhagionidae Tabanomorpha)	?	?	?	?	?	?	?	?	1	1	1	1	0	0	1	2	0	1	1	1	0	1	1	1	1	1	1	1	1	0	1	1	0	0	0	1	1	0	1	-	?	1	0	0	-	2	-	?	?
Prosechamyia (Prosechamyiidae)	?	?	?	?	0	0	0	0	1	1	1	1	0	0	1	2	0	?	1	1	1	1	1	1	1	1	1	1	1	0	1	1	0	0	0	1	1	0	1	-	1	1	1	0	-	2	-	?	?
Siphonaptera	0	1	1	1	0	0	1	0+1	1	0	1	0	0	1	1	-	-	-	-	-	-	-	-	-	-	-	-	-	-	-	-	-	-	-	-	-	-	-	-	-	-	-	-	-	-	-	-	0	0
Notes: Unknown character states are scored as "?", inapplicable character states are scored as "-", and "+" denotes that the character is multi-state.
[truncated: 2 more columns]
