# Supplementary material for: Life habits and evolutionary biology of new two-winged long-proboscid scorpionflies from mid-Cretaceous Myanmar amber
Source: Nat Commun. 2019 Mar 15;10:1235. doi: 10.1038/s41467-019-09236-4 (PMC6420582; doi:10.1038/s41467-019-09236-4)
Supplement: Supplementary file 6 — Supplementary Data 3 [file 41467_2019_9236_MOESM6_ESM.xlsx]

## Sheet: Sheet1
Supplementary Data 3: Length–width measurements of Cycadopites sp. pollen grains at surface or adjacent the body of specimen CNU-MEC-MA2017012.
Distribution/Measurement	CNU-MEC-MA-2017012
	Length	Width	Length/Width
Mouthparts (16 grains)	11.38	7.87	1.45
	10.64	6.43	1.65
	12.37	7.16	1.73
	11.25	6.56	1.71
	13.14	7.08	1.86
	12.57	7.55	1.66
	11.3	7.27	1.55
	13.87	7.75	1.79
	11.03	7.1	1.55
	11.72	7.42	1.58
	12.57	7.9	1.59
	10.94	6.31	1.73
	12.71	7.76	1.64
	13.36	8.39	1.59
	12.7	7.28	1.74
	13.5	7.37	1.83
Left antennae (8 grains)	11.43	6.01	1.9
	15.21	8.71	1.75
	14.88	8.13	1.83
	11.86	6.56	1.81
	12.38	6.63	1.87
	12.01	6.49	1.85
	11.27	6.83	1.65
	14.89	7.98	1.87
Right antennae (2 grains)	10.39	6.97	1.49
	11.3	6.41	1.76
Right foreleg (4 grains)	13.56	9	1.51
	10.96	7.12	1.54
	12.41	8.26	1.5
	11.61	7.61	1.53
Right middle and hind legs Tibia (8 grains)	12.51	6.21	2.01
	10.91	6.23	1.75
	10.01	6.4	1.56
	12.24	7.73	1.58
	10.66	6.69	1.59
	13.65	7.85	1.74
	10.14	7.07	1.43
	12.14	6.51	1.86
Right middle and hind legs Tarsi (9 grains)	12.25	6.41	1.91
	12.75	7.6	1.68
	13.45	6.65	2.02
	11.12	6.64	1.67
	9.7	5.46	1.78
	11.73	6.56	1.79
	12.01	6.87	1.75
	11.21	6.3	1.78
	9.69	5.59	1.73
Right wing (3 grains)	14.86	7.21	2.06
	15.04	6.89	2.18
	11.16	6.7	1.67
Left wing (2 grains)	12.71	6.68	1.9
	12.85	7.22	1.78
Left middle and hind legs (2 grains)	11.72	8.92	1.31
	11.85	9.24	1.28
Range	9.69–15.21	5.46–9.24	1.28–2.18
Average	12.14	7.14	1.7
Total 54 grains
Notes: Measurements in micrometers; data summary at end. Data are plotted below in the upper figure, with vertical axis as width and and horizontal axis as length. The lower figure expresses the proportional representation of body regions that are adjacent the pollen grains.
