# Supplementary material for: Life habits and evolutionary biology of new two-winged long-proboscid scorpionflies from mid-Cretaceous Myanmar amber
Source: Nat Commun. 2019 Mar 15;10:1235. doi: 10.1038/s41467-019-09236-4 (PMC6420582; doi:10.1038/s41467-019-09236-4)
Supplement: Supplementary file 7 — Supplementary Data 4 [file 41467_2019_9236_MOESM7_ESM.xlsx]

## Sheet: Sheet1
Supplementary Data 4: Head, proboscis, antenna and body measurements and aspect-ratio values of amber Dualulidae and compression Aneuretopsychina†.
Specimen number/Family	Genus and Species	Sex	Body Length	Proboscis Length	Proboscis Width	Head Length	Antennal Length	Proboscis‡ aspect ratio	PL/HL Ratio‖	PL/BL Ratio+	References
Dualulidae
CNU-MEC-MA-2014001	Dualula kachinensis [this study]	♀?	8.12	3.23	0.1	1.11	2.23	32.3	2.91	0.4	‒
CNU-MEC-MA-2017016		♀	8.4	>2.72	0.16	0.83	2.13	‒	‒	‒
CNU-MEC-MA-2017017		♂	7.62	>1.82	0.11	0.79	2.08	16.54	2.3	0.24
Range			7.62‒8.4	1.82‒3.23	0.10‒0.16	0.79‒1.11	2.08‒2.23	16.54‒32.3	2.3‒2.91	0.24‒0.4
Average			8.05	2.59	0.12	0.91	2.15	24.42	2.61	0.32
Mesopsychidae
CNU-MEC-NN-2015002P/C	Lichnomesopsyche prochorista	♀	22.2	9.7	0.51	1.67	4.8	19.01	5.81	0.44	Lin et al., 2016
CNU-MEC-NN-2015008		♂	23.5	>7.1	0.42	1.92	4.63	‒	‒	‒
CNU-MEC-NN-2015016P/C		‒	24.2	10.79	0.53	2.24	5.8	20.36	4.81	0.45
CNU-MEC-NN-2005022P/C	Lichnomesopsyche daohugouensis	‒	14.29	9.5	0.43	1.7	4.47	22.09	5.59	0.66	Ren et al., 2010 Lin et al., 2016
CNU-MEC-NN-2015003P/C		♀	23.39	>7.04	0.48	2.04	>3.88	‒	‒	‒
CNU-MEC-NN-2015007P/C		♀	27.46	11.28	0.5	2.56	5.06	22.56	4.41	0.41
CNU-MEC-NN-2015011P/C		♂	22.9	>4.39	0.42	1.68	5.79	‒	‒	‒
CNU-MEC-NN-2015013		‒	25.81	10.8	0.34	2.17	‒	31.76	5.04	0.42
CNU-MEC-NN-2015014		‒	21.74	9.36	0.43	1.59	4.49	21.76	5.89	0.43
CNU-MEC-NN-2005020P/C	Lichnomesopsyche gloriae	♀	20.83	9.17	0.4	1.53	4.21	22.93	5.99	0.44	Ren et al., 2009, 2010
CNU-MEC-NN-2005021P/C		♂	23.05	9.38	0.41	2.02	4.33	22.88	4.64	0.41
CNU-MEC-NN-2005025P/C		‒	22.74	9.13	0.45	1.77	3.97	20.29	5.16	0.4
CNU-MEC-NN-2005027P/C		‒	24.91	10.45	0.46	2.25	4.98	22.72	4.64	0.42
CNU-MEC-NN-2015009	Vitimopsyche pristina	♀	18.77	>4.5	0.4	1.8	‒	‒	‒	‒	Lin et al., 2016
CNU-MEC-HP-2015001P/C	Vitimopsyche kozlovi	‒	‒	8.5	0.41	1.88	‒	20.73	4.52	‒	Ren et al., 2010
CNU-MEC-LB-2012088P/C	Vitimopsyche pectinella	‒	‒	>7.84	0.44	1.62	9.11	‒	‒	‒	Gao et al., 2016
Range			14.29‒25.81	4.39‒11.28	0.34‒0.51	1.53‒2.56	3.88‒9.11	19.01‒31.76	4.41‒5.99	0.40‒0.66
Average			22.56	9.82	0.44	1.9	5.14	22.46	5.14	0.45
Aneuretopsychidae
PIN 2554/1324	Aneuretopsyche minima	‒	13.47	5.04	0.31	1.09	4.72	16.26	4.62	0.37	Rasnitsyn and Kozlov, 1990
PIN 2904/1198	Aneuretopsyche rostrata	♀	21.74	6.41	0.4	1.98	8.66	16.03	3.24	0.29	Rasnitsyn and Kozlov, 1990
CNU-MEC-LB-2005002	Jeholopsyche liaoningensis	♂	23.84	6.72	0.41	1.95	>10.82	16.39	3.45	0.28	Ren et al., 2011
CNU-MEC-LB-2011062	Jeholopsyche completa	♂?	15.27	3.52	0.29	1.22	‒	12.14	2.89	0.23	Qiao et al., 2012
CNU-MEC-LB-2011063	Jeholopsyche bella	‒	‒	4.42	0.3	1.69	7.29	14.73	2.62	‒	Qiao et al., 2012
CNU-MEC-LB-2011064P/C	Jeholopsyche maxima	‒	‒	8.47	0.38	2.31	10.29	22.29	3.67	‒	Qiao et al., 2012
Range			13.47‒21.74	3.52‒8.47	0.29‒0.41	1.09‒2.31	4.72‒10.82	12.14‒22.29	2.62‒4.62	0.23‒0.37
Average			18.58	5.76	0.35	1.71	7.74	16.31	3.42	0.29
Pseudopolycentropodidae
CNU-MEC-NN-2010044P/C	Sinopolycentropus rasnitsyni	♀	5.81	2.19	0.15	0.69	2.29	14.6	3.17	0.38	Shih et al., 2011
PIN 2066/1290	Pseudopolycentropus latipennis	♀	6.89	1.85	0.15	1.06	>1.29	12.33	‒	0.27	Handlirsch, 1906 Novokshonov and Sukatcheva, 2001
DHG 200301	Pseudopolycentropus daohugouensis	‒	7.57	1.85	0.15	0.78	>2.80	12.33	2.37	0.24	Ren et al., 2009, 2010
CNU-MEC-NN-2005030P/C	Pseudopolycentropus janeannae [this study]	♀	6.53	>1.71	0.19	0.67	>2.82	‒	2.55	0.26	Ren et al., 2009, 2010
CNU-MEC-NN-2005003		♀	5.6	>1.79	0.14	0.56	>2.88	12.79	3.2	0.32
CNU-MEC-NN-2005004P/C		♂	6.97	>1.63	0.16	0.59	>3.63	‒	2.76	0.23
CNU-MEC-NN-2017050		♂	5.63	>1.20	0.14	0.62	>1.02	‒	‒	0.21
CNU-MEC-NN-2016008		‒	7.85	>1.94	0.21	1.01	>1.10	‒	1.92	0.25
CNU-MEC-NN-2016001P/C		‒	‒	>1.79	0.18	0.82	>0.89	‒	2.18	‒
CNU-MEC-NN-2016015P/C		♀	8.61	>1.55	0.25	0.83	3.89	‒	‒	‒
CNU-MEC-NN-2005002	Pseudopolycentropus novokshonovi	♀	7.18	>1.52	0.13	0.77	>2.74	11.69	1.97	0.21	Ren et al., 2009, 2010
AMNH Bu694	Parapolycentropus burmiticus	♂	3.77	1.04	0.08	0.91	0.87	13	1.14	0.28	Novokshonov and Sukatcheva, 2001
AMNH Bu134		♀	3.05	1.44	0.1	0.47	1.19	14.4	3.06	0.47
Range			3.05‒8.61	1.04‒2.19	0.08‒0.25	0.47‒1.06	0.87‒3.89	11.69‒14.60	1.14‒3.20	0.21‒0.47
Average			6.29	1.67	0.16	0.75	2.06	13.02	2.43	0.28
Nedubroviidae
PIN 3840/1337	Nedubrovia shcherbakovi	‒	‒	>0.45	0.13	0.46	‒	‒	‒	‒	Bashkuev, 2011
Notes:
†Measurements are in millimeters. The symbol "‒" denotes an unknown value or the designation is inapplicable.
‡The Proboscis Aspect Ratio is the ratio of length to the width of proboscis.
‖The PL/HL Ratio is the ratio of length of proboscis to the head length.
+The PL/HL Ratio is the ratio of the length of proboscis to the length of the insect body. The insect body length excludes the antennae and proboscis but includes abdominal terminalia.
References:
Bashkuev, A. S. Nedubroviidae, a new family of Mecoptera: the first Paleozoic long-proboscid scorpionflies. Zootaxa 2895, 47–57 (2011).
References: Gao, T. P., Shih, C. K., Labandeira, C. C., Santiago-Blay, J. A., Yao, Y. Z. & Ren, D. Convergent evolution of ramified antennae in insect lineages from the Early Cretaceous of Northeastern China. Proc. R. Soc. B 283, 20161448 (2016).
Handlirsch, A. Die fossilen Insekten un die Phylogenie der rezenten Formen: ein Handbuch für Paläontologen und Zoologen. (Wilhelm Engelmann, Leipzig, 1906–1908).
Lin, X. D., Shin, M. J. H., Labandeira, C. C. & Ren, D. New data from the Middle Jurassic of China shed light on the phylogeny and origin of the proboscis in the Mesopsychidae (Insecta: Mecoptera). BMC Evol. Biol. 16(1), 1 (2016).
Novokshonov, V. G. & Sukatcheva, I. D. Fossil Scorpionflies of the "Suborder" Paratrichoptera (Insecta: Mecoptera). Paleontol. Zh. 35(2), 173–182 (2001).
Qiao, X., Shih, C. K. & Ren, D. Three new species of aneuretopsychids (Insecta: Mecoptera) from the Jehol Biota, China. Cret. Res. 36, 146–150 (2012).
Rasnitsyn, A. P. & Kozlov, M. V. A new group of fossil insects: a scorpionfly with adaptations of cicads and moths. Doklady Akad. Nauk SSSR 310(4), 973–976 (1990).
Ren, D. et al. A probable pollination mode before angiosperms: Eurasian, long-proboscid scorpionflies. Science 326, 840–847 (2009).
Ren D, Labandeira, C. C., Shih, C. K. & Rasnitsyn, A. P. New Mesozoic Mesopsychidae (Mecoptera) from northeastern China. Acta Geol. Sin. 84(4), 720–731 (2010).
Ren, D., Shih, C. K. &Labandeira, C. C. A well-preserved aneuretopsychid from the Jehol Biota of China (Insecta, Mecoptera, Aneuretopsychidae). ZooKeys 129, 17–28 (2011).
Shih, C. K., Yang, X. G., Labandeira, C. C. & Ren, D. A new long-proboscid genus of Pseudopolycentropodidae (Mecoptera) from the Middle Jurassic of China and its plant-host specializations. ZooKeys 130, 281–297 (2011).
