# Supplementary material for: Life habits and evolutionary biology of new two-winged long-proboscid scorpionflies from mid-Cretaceous Myanmar amber
Source: Nat Commun. 2019 Mar 15;10:1235. doi: 10.1038/s41467-019-09236-4 (PMC6420582; doi:10.1038/s41467-019-09236-4)
Supplement: Supplementary file 8 — Supplementary Data 5 [file 41467_2019_9236_MOESM8_ESM.xlsx]

## Sheet: Sheet1
Supplementary Data 5: Head, proboscis, antennal and body measurement and aspect-ratio values of Parapolycentropus† from new Myanmar amber‡.
Specimen	Species†	Sex	P‖ (S/M)	BL‖	PL‖	PW‖	HL‖	PL/PW Ratio‖	PL/HL Ratio‖	PL/BL Ratio‖	Abdomen expanded
CNU-MEC-MA-2014002	Parapolycentropus sp.	♂	S	2.79	1.25	0.09	0.36	13.89	3.47	0.45	Y
CNU-MEC-MA-2014006	″	″	S	2.35	0.58	0.06	0.22	9.67	2.64	0.25	N
CNU-MEC-MA-2015022	″	″	S	2.62	0.81	0.08	0.32	10.13	2.53	0.31	Y
CNU-MEC-MA-2015047	″	″	S	3.28	1.45	0.07	0.38	20.71	3.82	0.44	Y
CNU-MEC-MA-2015052	″	″	S	3.04	1.24	0.09	0.35	13.78	3.54	0.41	N?
CNU-MEC-MA-2017005	″	″	S	2.69	0.62	0.05	0.3	12.4	2.07	0.23	N
CNU-MEC-MA-2017008	″	″	M	3.05	0.79	0.05	0.31	15.8	2.55	0.26	N
CNU-MEC-MA-2017019-2	″	″	S	3.23	0.62	0.05	0.33	12.4	1.88	0.19	Y
CNU-MEC-MA-2014003	P. burmiticus	♀	S	3.6	1.29	0.1	0.43	12.9	3	0.36	Y
CNU-MEC-MA-2014004	″	″	S	3.3	0.64	0.06	0.33	10.67	1.94	0.19	Y
CNU-MEC-MA-2015005	″	″	S	3.7	1.53	0.09	0.43	17	3.56	0.41	Y
CNU-MEC-MA-2015017	″	″	S	3.44	0.93	0.07	0.4	13.28	2.33	0.27	N
CNU-MEC-MA-2015051	″	″	S	2.73	0.84	0.06	0.31	14	2.71	0.31	N
CNU-MEC-MA-2016005	″	″	S	3.2	1.45	0.09	0.47	16.11	3.08	0.45	Y
CNU-MEC-MA-2016012	″	″	S	3.04	0.61	0.06	0.29	10.17	2.1	0.2	Y
CNU-MEC-MA-2016013	″	″	M	3.21	0.76	0.06	0.38	12.67	2	0.24	N
CNU-MEC-MA-2016015	″	″	S	3.03	0.67	0.06	0.33	11.17	2.03	0.22	Y
CNU-MEC-MA-2014005-1	″	″	M	3.09	0.75	0.07	0.37	10.7	2.03	0.24	N
CNU-MEC-MA-2017007	″	″	S	5.06	1.51	0.1	0.45	15.1	3.36	0.3	Y
CNU-MEC-MA-2017009	″	″	M	3.62	1.25	0.07	0.35	17.85	3.57	0.35	N
CNU-MEC-MA-2017020	″	″	S	2.2	1.33	0.07	0.4	19	3.33	0.6	N
CNU-MEC-MA-2014005-2	P. paraburmiticus	♂	M	2.53	0.56	0.06	0.21	9.33	2.67	0.22	N
CNU-MEC-MA-2014007-1	″	″	S	1.76	0.77	0.06	0.3	12.83	2.57	0.44	N
CNU-MEC-MA-2014007-2	″	″	S	1.91	0.85	0.06	0.29	14.16	2.93	0.45	N
CNU-MEC-MA-2015003	″	″	S	2.56	0.77	0.07	0.39	11	1.97	0.3	N
CNU-MEC-MA-2015006	″	″	S	2.8	0.67	0.06	0.33	11.17	2.03	0.24	N
CNU-MEC-MA-2015008	″	″	S	2.67	0.82	0.05	0.39	16.4	2.1	0.31	Y
CNU-MEC-MA-2015010	″	″	S	2.84	1.5	0.09	0.49	16.67	3.06	0.53	N?
CNU-MEC-MA-2015016	″	″	S	3.11	1.31	0.11	0.43	11.9	3.05	0.42	N
CNU-MEC-MA-2015027	″	″	S	2.79	0.51	0.05	0.25	10.2	2.04	0.18	Y
CNU-MEC-MA-2015029	″	″	S	2.74	0.75	0.08	0.36	9.38	2.08	0.27	N?
CNU-MEC-MA-2015032-1	″	″	M	3.2	0.85	0.07	0.42	12.14	2.02	0.27	N
CNU-MEC-MA-2015033	″	″	S	2.87	0.62	0.06	0.28	10.34	2.21	0.22	N
CNU-MEC-MA-2015034-1	″	″	S	2.95	0.73	0.05	0.35	14.6	2.09	0.25	N
CNU-MEC-MA-2015034-2	″	″	M	2.77	0.84	0.05	0.33	16.8	2.55	0.3	N
CNU-MEC-MA-2015036	″	″	S	2.4	0.75	0.06	0.45	12.5	1.67	0.31	–
CNU-MEC-MA-2015039	″	″	S	2.72	0.81	0.07	0.32	11.57	2.53	0.3	Y
CNU-MEC-MA-2015040	″	″	S	2.78	1.18	0.07	0.38	16.86	3.11	0.42	Y
CNU-MEC-MA-2015041	″	″	S	2.55	0.63	0.06	0.36	10.5	1.75	0.25	Y
CNU-MEC-MA-2015044	″	″	S	2.7	0.65	0.06	0.29	10.83	2.24	0.24	Y
CNU-MEC-MA-2015053	″	″	S	2.65	0.85	0.07	0.32	12.14	2.66	0.32	N
CNU-MEC-MA-2015054	″	″	S	2.62	0.64	0.06	0.28	10.67	2.29	0.24	Y
CNU-MEC-MA-2015055	″	″	S	2.76	0.85	0.06	0.41	14.17	2.07	0.31	N
CNU-MEC-MA-2016004	″	″	M	2.74	0.68	0.05	0.32	13.6	2.13	0.25	Y
CNU-MEC-MA-2016006	″	″	S	1.88	0.61	0.05	0.28	12.2	2.17	0.32	N
CNU-MEC-MA-2016008	″	″	S	2.66	0.74	0.07	0.32	10.57	2.31	0.28	Y?
CNU-MEC-MA-2016011	″	″	S	2.74	1.02	0.05?	0.54	20.4	1.89	0.37	N
CMU-MEC-MA-2015001	″	″	S	3.46	0.73	0.05	0.44	14.6	1.66	0.21	–
CNU-MEC-MA-2017002	″	″	M	2.54	0.68	0.04	0.4	17	1.7	0.27	Y
CNU-MEC-MA-2017003	″	″	S	2.84	0.85	0.05	0.39	17	2.18	0.3	Y
CNU-MEC-MA-2017004	″	″	M	2.92	0.78	0.05	0.34	15.6	2.29	0.27	N
CNU-MEC-MA-2017012	″	″	S	4.68	0.98	0.06	0.49	16.33	2	0.21	N
CNU-MEC-MA-2017013	″	″	M	2.47	0.75	0.05	0.31	15	2.42	0.3	N
CNU-MEC-MA-2017019-1	″	″	S	2.44	0.75	0.05	0.26	15	2.88	0.31	N
CNU-MEC-MA-2017014	″	″	M	4.49	0.88	0.07	0.52	12.57	1.69	0.2	N
CNU-MEC-MA-2017021	″	″	S	2.67	0.9	0.06	0.36	15	2.5	0.34	Y
CMU-MEC-MA-2015013	P. paraburmiticus	♀	M	3.47	0.93	0.06	0.52	15.5	1.79	0.27	Y
CMU-MEC-MA-2015020	″	″	S	3.22	0.95	0.06	0.47	15.83	2.02	0.3	Y?
CMU-MEC-MA-2015021	″	″	S	3.59	0.97	0.07	0.43	13.85	2.26	0.27	Y
CNU-MEC-MA-2015024	″	″	S	3.46	0.78	0.06	0.36	13	2.17	0.26	Y
CNU-MEC-MA-2015025-1	″	″	S	2.97	1.01	0.06	0.4	16.83	2.53	0.34	Y
CNU-MEC-MA-2015032-2	″	″	S	3.47	1.27	0.09	0.43	14.11	2.95	0.37	N
CNU-MEC-MA-2015035	″	″	S	3.54	0.94	0.08	0.39	11.75	2.41	0.27	N
CNU-MEC-MA-2015037	″	″	S	3.39	1.05	0.08	0.42	13.13	2.5	0.31	Y
CNU-MEC-MA-2015042	″	″	S	3.02	0.97	0.07	0.32	13.86	3.03	0.32	Y
CNU-MEC-MA-2015045	″	″	M	2.9	0.9	0.08	0.47	11.25	1.91	0.31	N?
CNU-MEC-MA-2015046	″	″	M	3.16	1.15	0.07	0.34	16.42	3.38	0.36	N
CNU-MEC-MA-2015048	″	″	S	3.69	1.46	0.09	0.48	16.22	3.04	0.4	Y
CNU-MEC-MA-2015049	″	″	S	3.68	0.86	0.06	0.34	14.3	2.52	0.23	Y
CNU-MEC-MA-2016001	″	″	S	3.72	1.02	0.06	0.41	17	2.49	0.27	N
CNU-MEC-MA-2016014	″	″	S	3.01	1.45	0.08	0.35	18.13	4.14	0.48	Y
CNU-MEC-MA-2016016	″	″	S	3.73	1.08	0.09	0.44	12	2.45	0.29	Y
CNU-MEC-MA-2017006	″	″	M	3.21	0.86	0.05	0.43	17.2	2	0.27	N
CNU-MEC-MA-2017010	″	″	S?	3.63	0.99	0.06	0.32	16.5	3.09	0.27	Y
CNU-MEC-MA-2017011	″	″	M	3.52	0.98	0.06	0.37	16.33	2.65	0.28	N
CNU-MEC-MA-2017019-3	″	″	S	3.38	0.92	0.05	0.34	18.4	2.3	0.27	N
CNU-MEC-MA-2017001	Parapolycentropus sp.	♀	S	3.19	1.28	0.07	0.38	18.29	3.37	0.4	N
Range	–	–	–	1.76–5.06	0.51–1.53	0.04–0.11	0.21–0.54	9.33–20.71	1.66–4.14	0.18–0.60	–
Average	–	–	–	3.04	0.92	0.07	0.37	14.03	2.49	0.31	–
Number of amber : 71		43♂	17 M								35 Y, 40 N
Number of insect : 77		34♀	60 S
Notes:
†Grimaldi, D. A & Johnston, M. A. The long-tongued Cretaceous scorpionfly Parapolycentropus Grimaldi and Rasnitsyn (Mecoptera: Pseudopolycentropodidae): new data and interpretations. Am. Mus. Novit. 3793, 1–24 (2014).
‡Measurements are in millimeters.
‖Abbreviations: BL-Length of body; PL-Length of proboscis; PW-Width of proboscis; HL-Length of head; P (S/M)-S denotes galea and hypopharynx are separated, M denotes they are merged; Abdomen expanded, Y denotes expanded and N denotes not expanded. The "–" denotes unknown or inapplicable.
