# Supplementary material for: Life habits and evolutionary biology of new two-winged long-proboscid scorpionflies from mid-Cretaceous Myanmar amber
Source: Nat Commun. 2019 Mar 15;10:1235. doi: 10.1038/s41467-019-09236-4 (PMC6420582; doi:10.1038/s41467-019-09236-4)
Supplement: Supplementary file 9 — Supplementary Data 6 [file 41467_2019_9236_MOESM9_ESM.xlsx]

## Sheet: Sheet1
Supplementary Data 6: Corolla measurements of flower specimens from Myanmar amber†.
Specimen number	Family/Genus/ Species, Source‡	Flower diameter‖	Cup depth‖	Cup diameter‖	Flower dia /cup depth‖	Flower dia /cup dia‖	Sepal length+	Remarks
CNU-PLA-MA-2015018-1	?Cunoniacae Tropidogyne pikei	3.78	0.13	1.07	29.08	3.53	1.89;1.51;1.53;1.71;1.12	Many impurities in the amber.
CNU-PLA-MA-2015023	?Cunoniacae Tropidogyne sp.	3.02	0.1	0.65	30.2	4.65	1.37;1.51;1.39;1.42;0.88	Many bubbles covering the central floral stamens. Pistil and shallow cup nearly invisible.
CNU-PLA-MA-2015024	?Cunoniacae Tropidogyne pikei	3.8	‒	0.88	‒	4.32	>1.33; 1.90; 1.61; >1.27; 1.88	Fruit. In lateral view. The tip of two sepals missing.
CNU-PLA-MA-2015025-1	?Cunoniacae Tropidogyne pentaptera	3.68	‒	‒	‒	‒	1.45; 1.84; >1.03; 1.57; 1.65	Fruit. The color of the amber is dark red and with many impurities.
CNU-PLA-MA-2015025-2	?Cunoniacae Tropidogyne pentaptera	3.94	‒	0.84	‒	4.69	1.97; 1.77; >1.20; 1.62; 1.58	Central area of the flower with a very dark color, nearly invisible.
CNU-PLA-MA-2015025-3	?Cunoniacae Tropidogyne pentaptera	4.4	0.24	0.94	18.33	4.68	1.65; 1.43; 1.98; 2.20; 2.16	The color of the amber is dark red and with many impurities.
CNU-PLA-MA-2015025-4	?Cunoniacae Tropidogyne pentaptera	3.38	0.14	0.75	24.14	4.51	1.32; 1.69; 1.50; 1.63; >1.22	In lateral view. The tips of two sepals missing.
CNU-PLA-MA-2015026	?Cunoniacae Tropidogyne sp.	4.32	‒	1.16	‒	3.72	2.02; 2.13; 2.08; 1.76; 2.16	The color of the amber is dark red and with many impurities.
CNU-PLA-MA-2015029	?Cunoniacae Tropidogyne pentaptera	3.76	0.15	0.76	25.07	4.95	1.52; 1.88; 1.65; 1.59; 1.53	In lateral view. The amber with many impurities and bubbles.
CNU-PLA-MA-2017001	?Cunoniacae Tropidogyne sp.	4.54	0.24	0.88	18.92	5.16	2.18; 2.1; 2.27	Flower not well preserved, with two sepals absent.
CNU-PLA-MA-2015022	Morphotype A	4.2	0.48	0.93	8.75	4.52	2.10; 2.02; 1.75; 1.45;1.59	The bottom of the cup is not clear.
CNU-PLA-MA-2016001-1	Morphotype E	5.18	0.38	0.75	13.63	6.9	2.59; 1.97; 1.5	Two sepals not visible or absent. Anthers missing.
CNU-PLA-MA-2016001-2	Morphotype E	5.3	0.36	0.87	14.72	6.09	2.65; 2.14; 2.44; 2.11; 2.04	Sepals curved downward.
CNU-PLA-MA-2016001-3	Morphotype E	4.82	0.38	0.96	12.68	5.02	2.41; 1.94; 1.92	Two sepals absent. Anthers large and well preserved.
PAL 631404	Morphotype B	2.44	0.42	0.46	5.81	5.3	1.05; 1.16; 1.22	Only three sepals visible.
Range	‒	2.44‒5.30	0.10‒0.48	0.46‒1.16	5.81‒30.20	3.53‒6.90	‒	‒
Average	‒	4.04	0.27	0.85	18.3	4.86	‒	‒
Notes:
†Measurements are given in millimeters.
‡References: Tropidogyne pikei, Chambers, K. L., Poinar, G. Jr. & Buckley, R. Tropidogyne, a new genus of Early Cretaceous Eudicots (Angiospermae) from Burmese amber. Novon 20, 23–29 (2010). Tropidogyne pentaptera, Poinar, G. O. Jr. & Chambers, K. L. Tropidogyne pentaptera sp. nov., a new mid-Cretaceous fossil angiosperm flower in Burmese amber. Palaeodiversity 10, 135–140 (2017).
‖Definitions: The flower diameter denotes the greatest width across the calyx. The depth of cup, denote the vertical distance from upper edge to the bottom of the flower cup. The diameter of the cup is the maximum distance across the corolla before the petals become separate. The sepal length is the mean distance from the tip of each sepal to the central where the sepal separates from the corolla…
+Sepal lengths are given as successive measures of each of the five measurable sepals for each pentamerous flower.
